# Supplementary material for: Ischemic mitral regurgitation: To repair or replace? A single center experience
Source: PLoS One. 2024 Oct 24;19(10):e0307449. doi: 10.1371/journal.pone.0307449 (PMC11500968; doi:10.1371/journal.pone.0307449)
Supplement: S1 Data — (XLSX) [file pone.0307449.s001.xlsx]

## Sheet: Sheet1
EF	Mitral_Insufficiency	Age	CABG	Valve	OtherCardiacProcedure	Cross_Clamp_Time	Perfusion_Time	PreviousMI	MortDCStatus	Mort30DayStatus	LastCreatinineLevel	Diabetes	Hypertension	Death	Operative_Death	Mitral_Implant	IntraopTEEMitralInsuff	PostOpEchoMitralInsuff	VSMitralProcedure	VSMitralRepairAnnuloplasty	VSMitralChordalPreservation	GraftsPresent	StentsPresent	Diag1NativeStenosis	Diag1Graft	Diag1Stent	Diag2NativeStenosis	Diag2Graft	Diag2Stent	CXNativeStenosis	CXGraft	CXStent	OM1NativeStenosis	OM1Graft	OM1Stent	OM2NativeStenosis	OM2Graft	CABGPerformed	Mort30DayStatus1	MVR	Tvrepair	AVR	Redo	IMR_Etiologix	Carpentier_Edwards_Physio	Postop_Mean_gradient	Postop_MR	fuperiod	fu2y
20	Severe	58	1	1	1	126	185	1	Alive	Alive	0.96	1	1	0		##AET-104 - St. Jude Medical Mechanical Heart Valve	Mild	Trace/trivial	Replacement		None																		Alive	1	0	0	0	0	0	2	None	2452	1
25	Severe	43	1	1	1	111	221	1	Alive	Alive	3.51	1	1	0		Carpentier-Edwards PERIMOUNT Pericardial Bioprosthesis																							Alive	1	1	0	0	0	0	9	Trace	1326	1
68	Severe	66	1	1	0	43	60	0	Alive	Alive	0.58	0	1	0		Carpentier-Edwards IMR Etlogix Ring																							Alive	0	0	0	0	1	0	8	Mild	2548	1
59	Severe	56	0	1	0	42	63	1	Alive	Alive	0.82	0	1	1		##A-101 - St. Jude Medical Mechanical Heart Valve	None		Replacement		Both																		Alive	1	0	0	0	0	0	Normal	Mild	1768	1
58	Severe	73	1	1	1	79	117		Alive	Alive	1.32			0		4100## - Carpentier-McCarthy-Adams_IMR_Etlogix_Mitral_Annuloplasty_Ring	Trace/trivial	None	Repair	1		0	0							90								Yes, planned	Alive	0	0	0	0	1	0	5	Mild	1001	1
65	Severe	76	0	1	0		205	1	Alive	Alive	1.03	0	1	1		St. Jude Medical Biocor Stented Tissue Valve																							Alive	1	1	0	0	0	0		Severe	1040	1
40	Severe	71	1	1	1	95	129	0	Alive	Alive	1.1	0	0	1		Carpentier-Edwards IMR Etlogix Ring																							Alive	0	1	0	0	1	0	5	None	2101	1
55	Severe	61	0	1	1	109	143	0	Alive	Alive	1.63	0	1	0		Carpentier-Edwards PERIMOUNT Plus Pericardial Bioprosthesis with Tricentrix Holder	Mild	Moderate	Replacement		Posterior																		Alive	1	0	0	0	0	0	7.2	Moderate	1155	1
50	Severe	78	1	1	0	64	77		Alive	Alive	1.35			1		7300TFX## - Carpentier-Edwards Perimount Magna Mitral Ease Pericardial Bioprosthesis with ThermaFix Process	None		Replacement		Anterior																	Yes, planned	Alive	1	0	0	0	0	0	6.5	None	1680	1
43	Severe	45	1	1	1	100	116		Alive	Alive	0.97			0		4100## - Carpentier-McCarthy-Adams IMR ETlogix Mitral Annuloplasty Ring	Trace/trivial		Repair	1		0	0															Yes, planned	Alive	0	0	0	0	1	0		Mild	105
60	Severe	66	0	1	0	107	150	0	Alive	Alive	0.74	0	1	0		##MECJ-502 - St. Jude Medical Masters Series Mitral Mechanical Valve, Expanded Cuff	Trace/trivial	Mild	Replacement		Both																		Alive	1	1	0	0	0	0	3	None	1847	1
40	Severe	60	1	1	0	78	103	0	Alive	Alive	1.12	0	1	0		4100## - Carpentier-McCarthy-Adams IMR ETlogix Mitral Annuloplasty Ring	Mild		Repair	1	Both																		Alive	0	0	0	0	1	0		Trace	1324	1
32	Moderate	48	1	1	0	144	195	1	Alive	Alive	1.26	0	1	1		7300TFX## - Carpentier-Edwards Perimount Magna Mitral Ease Pericardial Bioprosthesis			Replacement		None																		Alive	1	0	0	0	0	0		Mild	132
30	Moderate	78	1	1	0	86	117	1	Alive	Alive	2.04	1	1	0		Carpentier-Edwards IMR Etlogix Ring																							Alive	0	0	0	0	1	0			0
53	Severe	58	0	1	1	47	65	0	Alive	Alive	0.99	0	0	0		Carpentier-Edwards IMR Etlogix Ring																							Alive	0	0	0	0	1	0		Mild	1070	1
60	Severe	79	1	1	0	117	171	0	Alive	Alive	1.08	0	1	0		E100-##M-00 - St. Jude Medical Epic Mitral Stented Tissue Valve	Trace/trivial	None	Replacement		Posterior																		Alive	1	0	0	0	0	0		None	2410	1
25	Moderate	66	0	1	0		165	1	Dead	Dead	1.14	0	1	1	1	Carpentier-Edwards IMR Etlogix Ring																							Dead	0	1	0	0	1	0
49	Severe	66	1	1	0	68	85		Alive	Alive	0.84			0		4100## - Carpentier-McCarthy-Adams IMR ETlogix Mitral Annuloplasty Ring	None		Repair	1		0	0	0			0			0			0			0		Yes, planned	Alive	0	0	0	0	1	0	5	Trace	207
58	Moderate	65	1	1	0	63	81		Alive	Alive	0.52			0		4100## - Carpentier-McCarthy-Adams IMR ETlogix Mitral Annuloplasty Ring	None		Repair	1		0	0															Yes, planned	Alive	0	0	0	0	1	0	6.21	Mild	1469	1
33	Severe	75	0	1	0	50	87	0	Alive	Alive	1.5	1	1	0		4100## - Carpentier-McCarthy-Adams IMR ETlogix Mitral Annuloplasty Ring	None	Trace/trivial	Repair	1	Both																		Alive	0	1	0	0	1	0	5.8	Trace	2633	1
35	Severe	70	1	1	0	116	130	1	Alive	Alive	1.36	0	1	0		E100-##M-00 - St. Jude Medical Epic Mitral Stented Tissue Valve	Trace/trivial		Replacement		Both																		Alive	1	0	0	0	0	0		None	925	1
55	Severe	81	1	1	0	106	146	1	Alive	Alive	1.63	0	1	0		6900P## - Carpentier-Edwards Perimount Plus Mitral Bioprosthesis with Tricentrix Holder	None		Replacement		Both																		Alive	1	0	0	0	0	0	4	None	455
40	Severe	68	1	1	0	80	109	1	Alive	Alive	0.91	1	1	0		4100## - Carpentier-McCarthy-Adams IMR ETlogix Mitral Annuloplasty Ring	None		Repair	1	Both																		Alive	0	0	0	0	1	0		Mild	1338	1
50	Severe	72	1	1	0	93	130	1	Alive	Alive	0.95	0	1	0		6900P## - Carpentier-Edwards Perimount Plus Mitral Bioprosthesis with Tricentrix Holder	None		Replacement		Posterior																		Alive	1	0	0	0	0	0	3.3	Mild	1381	1
65	Severe	55	1	1	0	96	156	0	Alive	Alive	1.37	0	1	1		St. Jude Medical Epic Stented Porcine Bioprosthesis																							Alive	1	0	0	0	0	0		Moderate	66
27	Severe	78	1	1	0	75	104		Alive	Alive	0.83			1		4100## - Carpentier-McCarthy-Adams IMR ETlogix Mitral Annuloplasty Ring	None		Repair	1		0	0	70						50								Yes, planned	Alive	0	0	0	0	1	0		Severe	57
40	Severe	66	0	1	0	68	123	1	Alive	Alive	0.87	0	1	0		4100## - Carpentier-McCarthy-Adams IMR ETlogix Mitral Annuloplasty Ring	Trace/trivial	Trace/trivial	Repair	1	Both																		Alive	0	0	0	0	1	0		Mild	1749	1
48	Moderate	77	1	1	0	138	206	1	Alive	Alive	1.61	0	1	1		Carpentier-Edwards PERIMOUNT MAGNA Pericardial Bioprosthesis with Carpentier-Edwards Thermafix Tissue Process																							Alive	1	0	0	0	0	0		Mild	1289	1
25	Severe	74	1	1		103	165			Alive	1.08			0		4100## - Carpentier-McCarthy-Adams IMR ETlogix Mitral Annuloplasty Ring	None	Trivial/Trace	Repair	1		0	1	70		Not documented			Not documented	50		Stenosis >=50%			Not documented			Yes, planned	Alive	0	0	0	0	1	0		Mild	693
35	Moderate	67	1	1	0	130	184	1	Alive	Alive	0.89	0	1	0		E100-##M-00 - St. Jude Medical Epic Mitral Stented Tissue Valve	Trace/trivial		Replacement		Both																		Alive	1	0	0	0	0	0	7.3	Moderate	2177	1
55	Severe	66	1	1	1	85	128		Dead	Dead	0.75			1	1	4100## - Carpentier-McCarthy-Adams IMR ETlogix Mitral Annuloplasty Ring	None		Repair	1																		Yes, planned	Dead	0	0	0	0	1	0
70	Mild	84	1	1	0	138	158	1	Alive	Alive	0.89	0	1	0		7300TFX## - Carpentier-Edwards Perimount Magna Mitral Ease Pericardial Bioprosthesis	Trace/trivial		Replacement		Both																		Alive	1	0	0	0	0	0	6	None	2016	1
38	Severe	55	1	1		70	85			Alive	1			0		4100## - Carpentier-McCarthy-Adams IMR ETlogix Mitral Annuloplasty Ring	None		Repair	1		0	0							99								Yes, planned	Alive	0	0	0	1	1	0	4	Mild	64
40	Moderate	69	1	1	0	147	188		Alive	Alive	0.93			0		4100## - Carpentier-McCarthy-Adams IMR ETlogix Mitral Annuloplasty Ring	Mild		Repair	1		0	1	70		Not documented			Not documented			Patent			Not documented			Yes, planned	Alive	0	0	0	0	1	0		Trace	1204	1
25	Moderate	71	1	1	0	83	134		Alive	Alive	2.1			0		4100## - Carpentier-McCarthy-Adams IMR ETlogix Mitral Annuloplasty Ring	None		Repair	1		1	1	90	Not documented	Not documented	0	Not documented	Not documented	0	Not documented	Not documented	99	Stenosis >=50%	Stenosis >=50%	0	Not documented	Yes, planned	Alive	0	0	0	0	1	0		Mild	957	1
60	Severe	64	1	1	0	112	211	1	Alive	Alive	1.21	0	1	0		6900PTFX## - Carpentier-Edwards Perimount Plus Mitral Bioprosthesis with Tricentrix Holder and ThermaFix Advanced Tissue Process			Replacement		Both																		Alive	1	1	0	0	0	0	4	Trace	2161	1
70	Moderate	59	1	1		94	119			Alive	1.04			0		4100## - Carpentier-McCarthy-Adams IMR ETlogix Mitral Annuloplasty Ring	None		Repair	1		0	1				40					Patent				80		Yes, planned	Alive	0	0	0	0	1	0	6.34	Mild	961	1
35	Severe	62	1	1	0	82	112	1	Alive	Alive	0.91	1	1	1		St. Jude Medical Biocor Stented Tissue Valve																							Alive	1	0	0	1	0	0	11	None	20
47	Severe	68	1	1	0	89	121		Alive	Alive	1.08			0		4100## - Carpentier-McCarthy-Adams IMR ETlogix Mitral Annuloplasty Ring	Trace/trivial		Repair	1		0	0	90						90			70			40		Yes, planned	Alive	0	0	0	0	1	0		Trace	22
60	Moderate	48	1	1	0	201	249	0	Alive	Alive	0.87	0	0	0		6900P## - Carpentier-Edwards Perimount Plus Mitral Bioprosthesis with Tricentrix Holder	Mild		Replacement																				Alive	1	0	0	0	0	0	12	Trace	1692	1
30	Severe	80	1	1	1	127	147	1	Alive	Alive	0.85	1	1	0		B10-##M - St. Jude Medical Biocor Valve	None		Replacement		Both																		Alive	1	1	1	0	0	0	3.1	Trace	29
47	Severe	73	1	1	1	73	105		Alive	Alive	0.9			1		4100## - Carpentier-McCarthy-Adams IMR ETlogix Mitral Annuloplasty Ring	None	Mild	Repair	1		0	1			Not documented			Not documented	99		Stenosis >=50%			Not documented			Yes, planned	Alive	0	0	0	0	1	0	4.6	Mild	43
50	Severe	65	0	1	0	66	116	1	Alive	Alive	1.73	0	1	1		6900P## - Carpentier-Edwards Perimount Plus Mitral Bioprosthesis with Tricentrix Holder	None		Replacement		Posterior																		Alive	1	0	0	0	0	0	10	Mild	1106	1
28	Moderate	74	1	1	0	106	134	0	Alive	Unknown	1.38	1	1	1		Carpentier-Edwards IMR Etlogix Ring																							Alive	0	0	0	0	1	0		None	16
17	Moderate	65	1	1	0	82	135		Alive	Alive	1.12			0		4100## - Carpentier-McCarthy-Adams IMR ETlogix Mitral Annuloplasty Ring	None	None	Repair	1		0	0							85								Yes, planned	Alive	0	1	0	0	1	0	6.8	Mild	731	1
55	Moderate	64	1	1		81	118			Alive	1.6			1		4100## - Carpentier-McCarthy-Adams IMR ETlogix Mitral Annuloplasty Ring	None		Repair	1		0	0															Yes, planned	Alive	0	0	0	0	1	0		None	223
32	Severe	69	0	1	1	76	98		Dead	Dead	1.83			1	1	4100## - Carpentier-McCarthy-Adams IMR ETlogix Mitral Annuloplasty Ring	None	Mild	Repair	1		1	1		Not documented	Not documented		Not documented	Not documented	60	Not documented	Not documented		Patent	Patent		Not documented	No	Dead	0	0	0	0	1	0
65	Severe	64	1	1	0	151	296	1	Alive	Alive	0.76	1	1	1		##MECJ-502 - St. Jude Medical Masters Series Mitral Mechanical Valve, Expanded Cuff	None	Mild	Replacement		Both																		Dead	1	1	0	1	0	0
45	Severe	66	0	1	0	39	58	1	Alive	Alive	1.94	1	1	0		4100## - Carpentier-McCarthy-Adams IMR ETlogix Mitral Annuloplasty Ring	None		Repair	1	Both																		Alive	0	0	0	0	1	0			105
35	Severe	60	1	1	0	87	138	1	Alive	Alive	0.8	1	1	1		4100## - Carpentier-McCarthy-Adams IMR ETlogix Mitral Annuloplasty Ring	None	None	Repair	1	Both																		Alive	0	0	0	0	1	0		None	409
60	Severe	62	0	1	0	73	135	1	Alive	Alive	0.9	0	1	0		St. Jude Medical Masters Series Mechanical Heart Valve																							Alive	1	0	0	0	0	0		None	2518	1
60	Not reported	57	1	1	0	320	358		Dead	Dead	0.91			1	1	7300TFX## - Carpentier-Edwards Perimount Magna Mitral Ease Pericardial Bioprosthesis with ThermaFix Process	Not reported		Replacement		Posterior	0	0							40								Yes, planned	Dead	1	0	1	0	0	0
38	Severe	70	1	1	0	92	137	0	Alive	Alive	0.99	0	1	0		Carpentier-Edwards IMR Etlogix Ring																							Alive	0	0	0	1	1	0		Mild	3538	1
55	N/A	53	0	1	0		183	1	Alive	Alive	0.96	0	1	0		St. Jude Medical Mechanical Heart Valve																							Alive	1	0	0	0	0	0	12	Mild	2081	1
50	Severe	67	1	1	0	166	211	1	Alive	Alive	1.11	0	0	0		7300TFX## - Carpentier-Edwards Perimount Magna Mitral Ease Pericardial Bioprosthesis		None	Replacement		None																		Alive	1	1	0	0	0	0		Trace	527
60	Moderate	77	1	1	0	114	148	1	Alive	Unknown	0.91	1	1	0		Note:Annuloplasty_ring_#28_Carpntier_artificial_ringIISorin Pericarbon Stentless Pericardial Bioprosthesis																							Alive	1	0	0	0	0	0		Mild	18
60	Severe	77	1	1	0	77	106	1	Alive	Alive	1.36	0	1	1		4100## - Carpentier-McCarthy-Adams IMR ETlogix Mitral Annuloplasty Ring	None		Repair	1	Both																		Alive	0	0	0	0	1	0		None	517
35	Moderate	50	1	1	0	82	103	1	Alive	Alive	0.97	0	1	0		4100## - Carpentier-McCarthy-Adams IMR ETlogix Mitral Annuloplasty Ring	Trace/trivial		Repair	1	Both																		Alive	0	0	0	0	1	0	3.9	Trace	1025	1
40	Severe	71	1	1	0	87	114	0	Alive	Alive	1.07	0	1	1		4100## - Carpentier-McCarthy-Adams IMR ETlogix Mitral Annuloplasty Ring	Mild		Repair	1	Both																		Alive	0	0	0	0	1	0		Mild	882	1
50	Severe	83	1	1	0	162	203	0	Alive	Alive	1.44	0	1	1		6900P## - Carpentier-Edwards Perimount Plus Mitral Bioprosthesis with Tricentrix Holder	None		Replacement		Posterior																		Alive	1	0	1	0	0	0			0
70	Severe	44	1	1	0	74	97	0	Alive	Unknown	0.63	0	1	0		St. Jude Medical Masters Series Mechanical Heart Valve																							Alive	1	0	0	0	0	0	6	Mild	2663	1
20	Severe	67	1	1	0	76	100	0	Alive	Alive	1.24	0	1	0		Carpentier-Edwards IMR Etlogix Ring																							Alive	0	0	0	0	1	0		Mild	2520	1
55	Moderate	63	1	1	0	120	141	0	Alive	Alive	0.7	0	1	0		St. Jude Medical Masters Series Mechanical Heart Valve																							Alive	1	1	1	0	0	0	2.94	Trace	3465	1
43	Severe	79	1	1	0	104	147	0	Alive	Alive	0.91	0	1	1		Carpentier-Edwards PERIMOUNT Plus Pericardial Bioprosthesis with Tricentrix Holder																							Alive	1	0	0	0	0	0		Trace	2564	1
15	Severe	50	1	1	0	130	194	0	Alive	Alive	1.22	1	1	0		4100## - Carpentier-McCarthy-Adams IMR ETlogix Mitral Annuloplasty Ring	None	Mild	Repair	1	Both																		Alive	0	1	0	0	1	0		Mild	277
15	Severe	67	1	1	0	123	211	1	Alive	Unknown	1.4	0	1	0		Carpentier-Edwards PERIMOUNT Pericardial Magna Bioprosthesis																							Alive	1	0	0	0	0	0		Mild	14
55	Severe	55	1	1		125	172			Alive	1.19			0		7300TFX## - Carpentier-Edwards Perimount Magna Mitral Ease Pericardial Bioprosthesis with ThermaFix Process	Trivial/Trace		Replacement		Both	0	1							40		Patent						Yes, planned	Alive	1	0	0	0	0	0	5	None	1081	1
50	Severe	64	1	1	0	92	143	1	Alive	Alive	1.72	0	0	0		Carpentier-Edwards PERIMOUNT Plus Pericardial Bioprosthesis with Tricentrix Holder																							Alive	1	0	0	0	0	0		None	3201	1
40	Severe	60	1	1	0	174	198	1	Alive	Alive	1.26	0	1	1		St. Jude Medical Mechanical Heart Valve																							Dead	1	0	0	0	0	0
63	Severe	55	1	1	1	80	119		Alive	Alive	0.82			0		4100## - Carpentier-McCarthy-Adams IMR ETlogix Mitral Annuloplasty Ring	None		Repair	1		0	1							50								Yes, planned	Alive	0	0	0	0	1	0	6.9	None	118
45	Severe	66	1	1	0	87	119	1	Alive	Alive	0.82	0	1	1		St. Jude Medical Epic Stented Porcine Bioprosthesis																							Alive	1	0	0	0	0	0			0
35	Severe	64	0	1	1	181	347	1	Dead	Dead	1.2	0	1	1	1	St. Jude Medical Biocor Stented Tissue Valve																							Dead	1	0	0	0	0	0
30	Severe	51	1	1	0	86	114	0	Alive	Alive	1.49	0	1	0		St. Jude Medical Mechanical Heart Valve																							Alive	1	0	0	0	0	0			0
45	Severe	66	1	1	0	90	178	1	Alive	Alive		0	0	0		Carpentier-Edwards PERIMOUNT Pericardial Bioprosthesis																							Alive	1	1	0	0	0	0		Mild	2284	1
65	Mild	77	1	1	0	241	333	1	Alive	Alive	2.05	0	1	1		Carpentier-Edwards PERIMOUNT Pericardial Bioprosthesis																							Alive	1	0	1	0	0	0		None	13
35	Mild	55	1	1	0	128	160	1	Alive	Alive	0.71	0	1	1		St. Jude Medical Mechanical Heart Valve																							Alive	1	0	0	0	0	0		Mild	221
65	Mild	77	1	1	1	82	110	0	Alive	Alive	1.1	0	1	0		Carpentier-Edwards PERIMOUNT Pericardial Bioprosthesis																							Alive	1	0	0	0	0	0	3.6	Trace	2835	1
70	Moderate	61	1	1	1	110	137	0	Alive	Alive	0.7	0	1	1		500DM## - ATS Open Pivot Standard Mitral Heart Valve	None	None	Replacement		Posterior																		Alive	1	0	0	0	0	0	16	Severe	1912	1
60	Severe	63	1	1	0	45	68	0	Alive	Alive	0.87	0	1	1		4100## - Carpentier-McCarthy-Adams IMR ETlogix Mitral Annuloplasty Ring	Trace/trivial		Repair	1	Both																		Alive	0	0	0	0	1	0		Mild	3077	1
55	Moderate	71	1	1	0	118	174	0	Alive	Alive	0.85	0	1	0		EL-##M - St. Jude Medical Epic Mitral Valve	None		Replacement		Posterior																		Alive	1	0	0	0	0	0	5	None	915	1
30	Severe	56	1	1	0	83	114	1	Alive	Alive	0.95	0	1	0		4100## - Carpentier-McCarthy-Adams IMR ETlogix Mitral Annuloplasty Ring_	None		Repair	1	Both																		Alive	0	0	0	0	1	0		Mild	2514	1
50	Severe	82	1	1	0	188	239	0	Alive	Alive	1.26	0	1	0		2625## - Carpentier-Edwards Porcine Bioprosthesis	Mild		Replacement		None																		Alive	1	1	0	0	0	0	5	Trace	1331	1
23	Severe	63	0	1	0	83	183		Dead	Dead	0.89			1	1	7300TFX## - Carpentier-Edwards Perimount Magna Mitral Ease Pericardial Bioprosthesis with ThermaFix Process	Trace/trivial	Trace/trivial	Replacement		Posterior	1	0		100% occlusion					30								No	Dead	1	0	0	0	0	0	4.76
55	Severe	68	1	1	0	93	128	1	Alive	Alive	7.53	1	1	1		6900P## - Carpentier-Edwards Perimount Plus Mitral Bioprosthesis with Tricentrix Holder	None		Replacement		None																		Alive	1	0	0	0	0	0		Mild	40
55	Severe	64	1	1	0	136	170	1	Alive	Alive	0.91	0	0	0		2625## - Carpentier-Edwards Porcine Bioprosthesis	Trace/trivial		Replacement		Posterior																		Alive	1	0	0	0	0	0			0
60	Severe	75	1	1	0	63	75	1	Alive	Alive	5.56	1	1	1		7300TFX## - Carpentier-Edwards Perimount Magna Mitral Ease Pericardial Bioprosthesis	None		Replacement		Posterior																		Alive	1	0	0	0	0	0			0
55	Severe	45	1	1	0	102	122	1	Alive	Alive	0.95	0	0	0		##AGFN-758 - St. Jude Medical Regent Valve			Replacement		Both																		Alive	1	0	0	0	0	0	3	Mild	1919	1
65	Severe	83	1	1	0	137	158	0	Alive	Alive	1.32	0	1	1		E100-##M-00 - St. Jude Medical Epic Mitral Stented Tissue Valve	Trace/trivial	Trace/trivial	Replacement		None																		Alive	1	0	0	0	0	0	2.9	Mild	14
35	Severe	64	1	1	0	140	176	0	Alive	Alive	1.1	0	0	1		6900PTFX## - Carpentier-Edwards Perimount Plus Mitral Bioprosthesis with Tricentrix Holder and ThermaFix Advanced Tissue Process	None		Replacement		Posterior																		Alive	1	0	0	0	0	0		None	535
65	Moderate	66	1	1	0	133	148	1	Alive	Alive	0.8	0	1	0		4100## - Carpentier-McCarthy-Adams IMR ETlogix Mitral Annuloplasty Ring	None		Repair	1	Both																		Alive	0	0	0	0	1	0	4	Mild	1390	1
50	Moderate	68	1	1	0	61	111	1	Alive	Alive	1.24	1	1	0		4100## - Carpentier-McCarthy-Adams IMR ETlogix Mitral Annuloplasty Ring	None		Repair	1	Both																		Alive	0	1	0	1	1	0		Mild	1339	1
55	Severe	74	1	1	0	195	215	1	Alive	Alive	0.8	0	1	1		6900PTFX## - Carpentier-Edwards Perimount Plus Mitral Bioprosthesis with Tricentrix Holder and ThermaFix Advanced Tissue Process	None	Mild	Replacement		None																		Alive	1	0	0	0	0	0		Mild	1421	1
55	Severe	82	0	1	0	93	137	0	Alive	Alive	0.79	0	1	0		7300TFX## - Carpentier-Edwards Perimount Magna Mitral Ease Pericardial Bioprosthesis	None	Mild	Replacement		Both																		Alive	1	1	0	0	0	0		Trace	990	1
40	Severe	64	1	1	0	380	530	0	Alive	Alive	1.38	0	1	0		6900P## - Carpentier-Edwards Perimount Plus Mitral Bioprosthesis with Tricentrix Holder	Mild		Replacement		None																		Alive	1	0	1	0	0	0	4	Mild	991	1
65	Severe	60	1	1	1	128	169	0	Alive	Alive	0.8	1	0	0		7300TFX## - Carpentier-Edwards Perimount Magna Mitral Ease Pericardial Bioprosthesis	None		Replacement		Both																		Alive	1	1	0	0	0	0		Trace	2171	1
35	Moderate	74	1	1	0	109	134	0	Alive	Alive	1.5	1	1	1		4100## - Carpentier-McCarthy-Adams IMR ETlogix Mitral Annuloplasty Ring	Trace/trivial	Mild	Repair	1	Both																		Alive	0	0	0	0	1	0	5	Mild	1082	1
50	Moderate	64	1	1	0	76	112	1	Alive	Alive	0.94	0	1	0		4100## - Carpentier-McCarthy-Adams IMR ETlogix Mitral Annuloplasty Ring	None		Repair	1	Both																		Alive	0	0	0	0	1	0		Mild	167
45	Severe	72	1	1	0	75	125		Alive	Alive	1.22			0		4100## - Carpentier-McCarthy-Adams IMR ETlogix Mitral Annuloplasty Ring	None		Repair	1		0	0															Yes, planned	Alive	0	0	0	0	1	0			0
45	Severe	50	0	1	0	53	69		Alive	Alive	1			0		4100## - Carpentier-McCarthy-Adams IMR ETlogix Mitral Annuloplasty Ring	None		Repair	1		0	1	0		Not documented	0		Not documented	0		Not documented	0		Not documented	0		No	Alive	0	0	0	0	1	0		Moderate	867	1
50	Mild	79	1	1	1	232	366		Dead	Dead	1.35			1	1	7300TFX## - Carpentier-Edwards Perimount Magna Mitral Ease Pericardial Bioprosthesis with ThermaFix Process	Severe		Replacement		None	0	0															Yes, planned	Dead	1	0	0	0	0	0
28	Severe	74	1	1	0	107	129		Alive	Alive	1.07			0		4100## - Carpentier-McCarthy-Adams IMR ETlogix Mitral Annuloplasty Ring	Trace/trivial		Repair	1		0	1									Stenosis >=50%						Yes, planned	Alive	0	0	1	0	1	0		Moderate	1975	1
60	Moderate	71	1	1	0	78	110		Alive	Alive	1.34			0		4100## - Carpentier-McCarthy-Adams IMR ETlogix Mitral Annuloplasty Ring	Not reported		Repair	1		0	0															Yes, planned	Alive	0	0	0	0	1	0		Trace	1069	1
17	Severe	59	1	1	0	91	119		Alive	Alive	0.8			0		4100## - Carpentier-McCarthy-Adams IMR ETlogix Mitral Annuloplasty Ring	None		Repair	1		0	0	60						99			90					Yes, planned	Alive	0	0	0	0	1	0	6.3	Mild	1430	1
30	Severe	39	0	1	0	70	103		Alive	Alive	1.8			0		##MECJ-502 - St. Jude Medical Masters Series Mitral Mechanical Valve, Expanded Cuff	None		Replacement		Posterior	0	1			Not documented			Not documented			Not documented			Not documented			No	Alive	1	0	0	0	0	0		None	1564	1
53	Severe	75	1	1	1	201	232		Alive	Alive	1.25			0		310C## - Medtronic Mosaic Mitral	Not reported	Mild	Replacement		None	0	0	80						80			70			50		Yes, planned	Alive	1	0	0	0	0	0	7	Trace	649
47	Severe	49	1	1	0	83	110		Alive	Alive	0.64			0		##MECJ-502 - St. Jude Medical Masters Series Mitral Mechanical Valve, Expanded Cuff	None		Replacement		Both	0	1			Not documented			Not documented	70		Patent			Not documented			Yes, planned	Alive	1	0	0	0	0	0	6	Moderate	1049	1
60	Severe	84	1	1	1	101	130		Alive	Alive	1.08			1		7300TFX## - Carpentier-Edwards Perimount Magna Mitral Ease Pericardial Bioprosthesis with ThermaFix Process	None		Replacement		Posterior	0	0							100								Yes, planned	Alive	1	0	0	0	0	0	8	Mild	607
63	Mild	62	1	1	0	172	192		Alive	Alive	1.27			0		310C## - Medtronic Mosaic Mitral	None		Replacement		Both	0	0							75								Yes, planned	Alive	1	0	0	0	0	0		None	979	1
13	Severe	63	1	1		70	91			Alive	1			0		4100## - Carpentier-McCarthy-Adams IMR ETlogix Mitral Annuloplasty Ring	None	Trivial/Trace	Repair	1		0	0	78						50								Yes, planned	Alive	0	0	0	0	1	0	5	Mild	398
38	Severe	76	1	1		77	136			Alive	1			0		4100## - Carpentier-McCarthy-Adams IMR ETlogix Mitral Annuloplasty Ring	None		Repair	1		0	0										90					Yes, planned	Alive	0	0	0	0	1	0		Trace	854	1
28	Severe	57	1	1		107	129			Unknown	0.83			0		4100## - Carpentier-McCarthy-Adams IMR ETlogix Mitral Annuloplasty Ring	None		Repair	1		0	0															Yes, planned	Alive	0	0	1	0	1	0		Mild	70
[truncated: 4 more columns]
